# Supplementary material for: Molecular and Epidemiological Investigation of Cryptosporidium Infection in Goat Population from Bouira Province, Algeria
Source: Pathogens. 2025 Jun 18;14(6):597. doi: 10.3390/pathogens14060597 (PMC12196339; doi:10.3390/pathogens14060597)
Supplement: Supplementary file 1 [file pathogens-14-00597-s001.zip]

Archive with 4 entries (4 files):
- Figure S1.png
- __MACOSX/._Figure S1.png
- Supp.File.1 epidemiological_analysis_results.xlsx
- __MACOSX/._Supp.File.1 epidemiological_analysis_results.xlsx
