# Supplementary material for: Molecular and Epidemiological Investigation of Cryptosporidium Infection in Goat Population from Bouira Province, Algeria
Source: Pathogens. 2025 Jun 18;14(6):597. doi: 10.3390/pathogens14060597 (PMC12196339; doi:10.3390/pathogens14060597)
Supplement: Supplementary file 1 [file pathogens-14-00597-s001.zip › Supp.File.1 epidemiological_analysis_results.xlsx]

## Sheet: Commune Prevalence
	Commune	count	sum	Prevalence	Investigated	Prevalence_CI_lower	Prevalence_CI_upper	clean_commune
0	Ahnif	52	6	0.115385	TRUE	0.0539697	0.229717	ahnif
1	AinLaloui	52	0	0	TRUE	0	0.0687922	ainlaloui
2	Aomar	42	0	0	TRUE	0	0.0837988	aomar
3	Bechloul	66	22	0.333333	TRUE	0.231564	0.453437	bechloul
4	Bouira	45	3	0.0666667	TRUE	0.022932	0.178566	bouira
5	Dechmia	66	0	0	TRUE	0	0.0550026	dechmia
6	ElAdjiba	70	32	0.457143	TRUE	0.345727	0.573017	eladjiba
7	ElHachimia	47	0	0	TRUE	0	0.0755576	elhachimia
8	OuledRached	53	13	0.245283	TRUE	0.149329	0.375666	ouledrached
9	Taguedit	66	0	0	TRUE	0	0.0550026	taguedit

## Sheet: Climate Correlation
	Climate Variable	Pearson r	95% CI lower	95% CI upper	p-value	N	adj_p-value
0	Avg Humidity (%)	0.307744	-0.399253	0.785228	0.387025	10	0.470421
1	Avg Temperature (°C)	-0.258728	-0.763917	0.443087	0.470421	10	0.470421
2	Rainfall (mm)	0.289285	-0.416148	0.777333	0.41754	10	0.470421

## Sheet: Prevalence by Breeding
Commune	Breeding	Tested	Positive	Prevalence
Ahnif	AhB1	9	1	0.111111
	AhB2	7	2	0.285714
	AhB3	7	0	0
	AhB4	8	0	0
	AhB5	8	0	0
	AhB6	6	3	0.5
	AhB7	7	0	0
AinLaloui	AiB1	7	0	0
	AiB2	8	0	0
	AiB3	9	0	0
	AiB4	8	0	0
	AiB5	7	0	0
	AiB6	6	0	0
	AiB7	7	0	0
Aomar	AoB1	6	0	0
	AoB2	6	0	0
	AoB3	7	0	0
	AoB4	6	0	0
	AoB5	7	0	0
	AoB6	5	0	0
	AoB7	5	0	0
Bechloul	BeB1	10	4	0.4
	BeB2	9	3	0.333333
	BeB3	8	2	0.25
	BeB4	11	2	0.181818
	BeB5	7	3	0.428571
	BeB6	12	6	0.5
	BeB7	9	2	0.222222
Bouira	BoB1	6	3	0.5
	BoB2	6	0	0
	BoB3	6	0	0
	BoB4	7	0	0
	BoB5	7	0	0
	BoB6	7	0	0
	BoB7	6	0	0
Dechmia	DeB1	9	0	0
	DeB2	8	0	0
	DeB3	12	0	0
	DeB4	11	0	0
	DeB5	8	0	0
	DeB6	11	0	0
	DeB7	7	0	0
ElAdjiba	AdB1	10	3	0.3
	AdB2	11	6	0.545455
	AdB3	9	5	0.555556
	AdB4	11	6	0.545455
	AdB5	10	5	0.5
	AdB6	12	7	0.583333
	AdB7	7	0	0
ElHachimia	HaB1	8	0	0
	HaB2	7	0	0
	HaB3	6	0	0
	HaB4	7	0	0
	HaB5	7	0	0
	HaB6	5	0	0
	HaB7	7	0	0
OuledRached	OuB1	8	0	0
	OuB2	6	0	0
	OuB3	7	0	0
	OuB4	6	0	0
	OuB5	9	4	0.444444
	OuB6	7	4	0.571429
	OuB7	10	5	0.5
Taguedit	TaB1	9	0	0
	TaB2	10	0	0
	TaB3	8	0	0
	TaB4	11	0	0
	TaB5	7	0	0
	TaB6	12	0	0
	TaB7	9	0	0

## Sheet: Breeding Significance
Test Type	Statistic	p-value	Significant (p<0.05)
Chi-square test	212.08	1.81976e-16	TRUE

## Sheet: Breeding Prevalence Details
Breeding	sum	count	prevalence	CI_lower	CI_upper
AdB6	7	12	0.583333	0.319511	0.80674
OuB6	4	7	0.571429	0.250458	0.84178
AdB3	5	9	0.555556	0.266651	0.811221
AdB4	6	11	0.545455	0.280092	0.787287
AdB2	6	11	0.545455	0.280092	0.787287
BoB1	3	6	0.5	0.187616	0.812384
AdB5	5	10	0.5	0.236593	0.763407
OuB7	5	10	0.5	0.236593	0.763407
BeB6	6	12	0.5	0.253782	0.746218
AhB6	3	6	0.5	0.187616	0.812384
OuB5	4	9	0.444444	0.188779	0.733349
BeB5	3	7	0.428571	0.15822	0.749542
BeB1	4	10	0.4	0.16818	0.687326
BeB2	3	9	0.333333	0.120584	0.645798
AdB1	3	10	0.3	0.107791	0.603222
AhB2	2	7	0.285714	0.0822189	0.641066
BeB3	2	8	0.25	0.0714792	0.590725
BeB7	2	9	0.222222	0.0632251	0.547411
BeB4	2	11	0.181818	0.0513677	0.476981
AhB1	1	9	0.111111	0.0198909	0.435
AiB2	0	8	0	0	0.324408
DeB5	0	8	0	0	0.324408
DeB6	0	11	0	0	0.258833
DeB7	0	7	0	2.77556e-17	0.35433
HaB1	0	8	0	0	0.324408
HaB2	0	7	0	2.77556e-17	0.35433
HaB3	0	6	0	0	0.390334
HaB4	0	7	0	2.77556e-17	0.35433
HaB5	0	7	0	2.77556e-17	0.35433
HaB6	0	5	0	0	0.434482
HaB7	0	7	0	2.77556e-17	0.35433
OuB1	0	8	0	0	0.324408
DeB3	0	12	0	0	0.242494
OuB2	0	6	0	0	0.390334
OuB3	0	7	0	2.77556e-17	0.35433
OuB4	0	6	0	0	0.390334
AdB7	0	7	0	2.77556e-17	0.35433
TaB1	0	9	0	2.77556e-17	0.299145
TaB2	0	10	0	0	0.277533
TaB3	0	8	0	0	0.324408
TaB4	0	11	0	0	0.258833
TaB5	0	7	0	2.77556e-17	0.35433
TaB6	0	12	0	0	0.242494
DeB4	0	11	0	0	0.258833
DeB1	0	9	0	2.77556e-17	0.299145
DeB2	0	8	0	0	0.324408
AoB7	0	5	0	0	0.434482
AiB4	0	8	0	0	0.324408
AiB5	0	7	0	2.77556e-17	0.35433
AiB6	0	6	0	0	0.390334
AiB7	0	7	0	2.77556e-17	0.35433
AoB1	0	6	0	0	0.390334
AoB2	0	6	0	0	0.390334
AoB3	0	7	0	2.77556e-17	0.35433
AoB4	0	6	0	0	0.390334
AoB5	0	7	0	2.77556e-17	0.35433
AoB6	0	5	0	0	0.434482
AiB1	0	7	0	2.77556e-17	0.35433
AiB3	0	9	0	2.77556e-17	0.299145
AhB7	0	7	0	2.77556e-17	0.35433
AhB5	0	8	0	0	0.324408
AhB4	0	8	0	0	0.324408
AhB3	0	7	0	2.77556e-17	0.35433
BoB2	0	6	0	0	0.390334
BoB3	0	6	0	0	0.390334
BoB4	0	7	0	2.77556e-17	0.35433
BoB5	0	7	0	2.77556e-17	0.35433
BoB6	0	7	0	2.77556e-17	0.35433
BoB7	0	6	0	0	0.390334
TaB7	0	9	0	2.77556e-17	0.299145

## Sheet: Commune Significance
Test Type	Statistic	p-value	Significant (p<0.05)
Chi-square test	29.9667	4.97146e-06	TRUE

## Sheet: Commune Prevalence Details
Commune	sum	count	prevalence	CI_lower	CI_upper
ElAdjiba	32	70	0.457143	0.345727	0.573017
Bechloul	22	66	0.333333	0.231564	0.453437
OuledRached	13	53	0.245283	0.149329	0.375666
Ahnif	6	52	0.115385	0.0539697	0.229717
Bouira	3	45	0.0666667	0.022932	0.178566
